# Supplementary material for: Identification of Oligopeptides in the Distillates from Various Rounds of Soy Sauce-Flavored Baijiu and Their Effect on the Ester–Acid–Alcohol Profile in Baijiu
Source: Foods. 2025 Jan 16;14(2):287. doi: 10.3390/foods14020287 (PMC11764888; doi:10.3390/foods14020287)
Supplement: Supplementary file 1 [file foods-14-00287-s001.zip]

Archive with 1 entries (1 files):
- foods-3385573-supplementary.pdf
